# Supplementary material for: Dynamic binding of the bacterial chaperone Trigger factor to translating ribosomes in Escherichia coli
Source: Proc Natl Acad Sci U S A. 2024 Dec 31;122(1):e2409536121. doi: 10.1073/pnas.2409536121 (PMC11725819; doi:10.1073/pnas.2409536121)
Supplement: Supplementary file 2 — Dataset S01 (XLSX) [file pnas.2409536121.sd01.xlsx]

## Sheet: CONTENT
	Dataset S1
	Dynamic binding of the bacterial chaperone Trigger factor to translating ribosomes in Escherichia coli
	Tora Hävermark, Mikhail Metelev, Erik Lundin, Ivan L. Volkov, Magnus Johansson
	Department of Cell and Molecular Biology, Uppsala University
	Correspondence: m.johansson@icm.uu.se
	Dataset S1 includes:	Content
	Tab 1	Results of HMM analysis for tracking chromosomally expressed TF-Halo, 5 ms exposure time, replicate #1
	Tab 2	Results of HMM analysis for tracking chromosomally expressed TF-Halo, 5 ms exposure time, replicate #2
	Tab 3	Results of HMM analysis for tracking chromosomally expressed TF-Halo, 5 ms exposure time, replicate #3
	Tab 4	Results of HMM analysis for tracking chromosomally expressed TF-Halo, 5 ms exposure time, cumulated data
	Tab 5	Weighted mean models from 2-state coarse-graining of model sizes 4-9
	Tab 6	Results of HMM analysis for tracking TFFRK/AAA-Halo, IPTG-inducible plasmid expression in ∆TF cells, no IPTG added
	Tab 7	Results of HMM analysis for tracking TF-Halo, IPTG-inducible plasmid expression in ∆TF cells, no IPTG added
	Tab 8	Results of HMM analysis for tracking TF-Halo, IPTG-inducible plasmid expression in ∆TF cells, 25 µM IPTG induction
	Tab 9	Results of HMM analysis for tracking TF-Halo, IPTG-inducible plasmid expression in ∆TF cells, 50 µM IPTG induction
	Tab 10	Results of HMM analysis for tracking TF-Halo, IPTG-inducible plasmid expression in ∆TF cells, 100 µM IPTG induction
	Tab 11	Results of HMM analysis for tracking TF-Halo from weak constitutive plasmid expression (pwTF-Halo) in ∆TF cells
	Tab 12	Results of HMM analysis for tracking TF-Halo, chromosomally expressed with additional weak constitutive expression from p_w TF-Halo
	Tab 13	Results of HMM analysis for tracking TF-Halo, weak constitutive expression from pwTF-Halo in wt MG1655
	Tab 14	Results of HMM analysis for tracking chromosomally expressed TF-Halo, 2.5 ms exposure time
	Tab 15	Results of HMM analysis for tracking chromosomally expressed TF-Halo, 60 ms exposure time
	Tab 16	Results of HMM analysis for tracking chromosomally expressed TF-Halo with 2 mg/ml Kasugamycin
	Tab 17	Results of HMM analysis for tracking chromosomally expressed L9-Halo, 5 ms exposure time
	Tab 18	Results of HMM analysis for tracking chromosomally expressed L9-Halo with 0.2 mg/ml Puromycin
	Tab 19	Results of HMM analysis for tracking chromosomally expressed TF-Halo with 0.2 mg/ml Puromycin
	Tab 20	Results of HMM analysis for tracking 4.5S RNA in cells with IPTG-inducible plasmid expression of unlabeled TF-Halo, no IPTG added, 20 ms exposure time
	Tab 21	Results of HMM analysis for tracking 4.5S RNA in cells with IPTG-inducible plasmid expression of unlabeled TF-Halo, 25 µM IPTG induction, 20 ms exposure time
	Tab 22	Results of HMM analysis for tracking 4.5S RNA in cells with IPTG-inducible plasmid expression of unlabeled TF-Halo, 50 µM IPTG induction, 20 ms exposure time
	Tab 23	Results of HMM analysis for tracking 4.5S RNA in cells with IPTG-inducible plasmid expression of unlabeled TF-Halo, 100 µM IPTG induction, 20 ms exposure time
	Tab 24	Results of HMM analysis for tracking 4.5S RNA in cells with IPTG-inducible plasmid expression of unlabeled Halo, no IPTG added, 20 ms exposure time
	Tab 25	Results of HMM analysis for tracking 4.5S RNA in cells with IPTG-inducible plasmid expression of unlabeled Halo, 100 µM IPTG induction, 20 ms exposure time
	Tab 26	Results of HMM analysis for tracking LacY-Halo, 30 ms exposure time
	Tab 27	Fluorescence intensity of JFX549-labeled TF-Halo quantified by SDS-PAGE densitometry for SI Appendix, Fig S5
	Glossary
	D	Diffusion coefficient
	trj	Number of trajectories in dataset
	steps	Number of steps in combined trajectories
	AIC	Akaike's information criterion
	Occupancy	Steady state occupancy of diffusion state

## Sheet: Tab 1
Chromosomally expressed TF-Halo, 5 ms exposure time, replicate #1 (trj=851, steps=18786)
2 state model (AIC=28403.213)	State 1			State 2
D, µm²/s	0.105	+/-	0.004	3.851	+/-	0.263
Occupancy	0.877	+/-	0.009	0.123	+/-	0.009
Dwell time, s	0.286	+/-	0.024	0.040	+/-	0.002
3 state model (AIC=27246.031)	State 1			State 2			State 3
D, µm²/s	0.072	+/-	0.003	0.279	+/-	0.010	4.782	+/-	0.322
Occupancy	0.703	+/-	0.019	0.203	+/-	0.014	0.093	+/-	0.007
Dwell time, s	0.658	+/-	0.075	0.061	+/-	0.004	0.025	+/-	0.002
3 state model coarse grained 2 state	State 1			State 2
D, µm²/s	0.119	+/-	0.004	4.782	+/-	0.322
Occupancy	0.907	+/-	0.007	0.093	+/-	0.007
Dwell time, s	0.253	+/-	0.023	0.025	+/-	0.002
4 state model (AIC=26705.063)	State 1			State 2			State 3			State 4
D, µm²/s	0.059	+/-	0.003	0.195	+/-	0.006	3.352	+/-	0.102	49.718	+/-	5.172
Occupancy	0.589	+/-	0.020	0.304	+/-	0.016	0.105	+/-	0.008	0.003	+/-	0.001
Dwell time, s	0.812	+/-	0.115	0.068	+/-	0.004	0.023	+/-	0.001	0.008	+/-	0.001
4 state model coarse grained 2 state	State 1			State 2
D, µm²/s	0.105	+/-	0.003	4.445	+/-	0.302
Occupancy	0.893	+/-	0.008	0.107	+/-	0.008
Dwell time, s	0.203	+/-	0.016	0.023	+/-	0.001
5 state model (AIC=26320.969)	State 1			State 2			State 3			State 4			State 5
D, µm²/s	0.001	+/-	0.001	0.068	+/-	0.003	0.203	+/-	0.006	3.457	+/-	0.094	52.505	+/-	6.529
Occupancy	0.024	+/-	0.009	0.600	+/-	0.022	0.272	+/-	0.016	0.102	+/-	0.007	0.002	+/-	0.001
Dwell time, s	0.450	+/-	0.456	0.671	+/-	0.092	0.059	+/-	0.004	0.021	+/-	0.001	0.008	+/-	0.001
5 state model coarse grained 2 state	State 1			State 2
D, µm²/s	0.107	+/-	0.004	4.576	+/-	0.301
Occupancy	0.896	+/-	0.007	0.104	+/-	0.007
Dwell time, s	0.200	+/-	0.016	0.022	+/-	0.001
6 state model (AIC=26140.243)	State 1			State 2			State 3			State 4			State 5			State 6
D, µm²/s	0.000	+/-	0.000	0.038	+/-	0.003	0.133	+/-	0.003	1.254	+/-	0.093	3.053	+/-	0.144	22.396	+/-	2.551
Occupancy	0.020	+/-	0.009	0.346	+/-	0.023	0.492	+/-	0.020	0.059	+/-	0.009	0.075	+/-	0.010	0.008	+/-	0.001
Dwell time, s	1.928	+/-	0.981	0.776	+/-	0.121	0.141	+/-	0.012	0.043	+/-	0.004	0.030	+/-	0.003	0.009	+/-	0.001
6 state model coarse grained 2 state	State 1			State 2
D, µm²/s	0.092	+/-	0.003	3.436	+/-	0.234
Occupancy	0.858	+/-	0.010	0.142	+/-	0.010
Dwell time, s	0.239	+/-	0.021	0.039	+/-	0.002
7 state model (AIC=25952.624)	State 1			State 2			State 3			State 4			State 5			State 6			State 7
D, µm²/s	0.006	+/-	0.002	0.062	+/-	0.003	0.152	+/-	0.006	0.153	+/-	0.005	1.430	+/-	0.107	3.853	+/-	0.156	43.983	+/-	6.108
Occupancy	0.091	+/-	0.018	0.421	+/-	0.024	0.216	+/-	0.028	0.158	+/-	0.027	0.033	+/-	0.006	0.078	+/-	0.007	0.003	+/-	0.001
Dwell time, s	8.624	+/-	2.486	0.708	+/-	0.149	0.047	+/-	0.005	0.429	+/-	0.273	0.054	+/-	0.011	0.018	+/-	0.001	0.010	+/-	0.002
7 state model coarse grained 2 state	State 1			State 2
D, µm²/s	0.094	+/-	0.003	4.144	+/-	0.330
Occupancy	0.886	+/-	0.008	0.114	+/-	0.008
Dwell time, s	0.187	+/-	0.015	0.022	+/-	0.001
8 state model (AIC=25864.692)	State 1			State 2			State 3			State 4			State 5			State 6			State 7			State 8
D, µm²/s	0.006	+/-	0.002	0.069	+/-	0.004	0.072	+/-	0.003	0.174	+/-	0.005	0.651	+/-	0.046	0.681	+/-	0.040	3.773	+/-	0.151	34.492	+/-	4.818
Occupancy	0.106	+/-	0.015	0.158	+/-	0.023	0.348	+/-	0.028	0.221	+/-	0.016	0.025	+/-	0.009	0.057	+/-	0.012	0.081	+/-	0.007	0.004	+/-	0.001
Dwell time, s	1.412	+/-	0.964	0.107	+/-	0.013	1.374	+/-	0.434	0.219	+/-	0.033	0.019	+/-	0.007	0.039	+/-	0.010	0.025	+/-	0.002	0.013	+/-	0.002
8 state model coarse grained 2 state	State 1			State 2
D, µm²/s	0.090	+/-	0.003	2.960	+/-	0.231
Occupancy	0.833	+/-	0.013	0.167	+/-	0.013
Dwell time, s	0.342	+/-	0.031	0.072	+/-	0.006
9 state model (AIC=25751.633)	State 1			State 2			State 3			State 4			State 5			State 6			State 7			State 8			State 9
D, µm²/s	0.001	+/-	0.000	0.038	+/-	0.002	0.130	+/-	0.005	0.132	+/-	0.004	0.133	+/-	0.003	2.500	+/-	0.241	3.229	+/-	0.951	8.108	+/-	1.813	47.715	+/-	6.937
Occupancy	0.018	+/-	0.009	0.375	+/-	0.023	0.053	+/-	0.017	0.175	+/-	0.032	0.245	+/-	0.029	0.109	+/-	0.018	0.017	+/-	0.016	0.006	+/-	0.003	0.003	+/-	0.001
Dwell time, s	Inf	+/-	NaN	1.203	+/-	NaN	0.010	+/-	NaN	0.049	+/-	NaN	0.605	+/-	NaN	0.030	+/-	NaN	0.047	+/-	NaN	0.008	+/-	NaN	0.010	+/-	NaN
9 state model coarse grained 2 state	State 1			State 2
D, µm²/s	0.089	+/-	0.003	3.704	+/-	0.276
Occupancy	0.866	+/-	0.010	0.134	+/-	0.010
Dwell time, s	0.212	+/-	0.018	0.031	+/-	0.002

## Sheet: Tab 2
Chromosomally expressed TF-Halo, 5 ms exposure time, replicate #2 (trj=1447, steps=43873)
2 state model (AIC=98748.529)	State 1			State 2
D, µm²/s	0.096	+/-	0.002	2.587	+/-	0.092
Occupancy	0.792	+/-	0.009	0.208	+/-	0.009
Dwell time, s	0.246	+/-	0.015	0.062	+/-	0.002
3 state model (AIC=96831.682)	State 1			State 2			State 3
D, µm²/s	0.102	+/-	0.002	1.763	+/-	0.048	9.287	+/-	0.654
Occupancy	0.821	+/-	0.008	0.152	+/-	0.008	0.027	+/-	0.002
Dwell time, s	0.240	+/-	0.013	0.054	+/-	0.002	0.013	+/-	0.001
3 state model coarse grained 2 state	State 1			State 2
D, µm²/s	0.102	+/-	0.002	2.902	+/-	0.114
Occupancy	0.821	+/-	0.008	0.179	+/-	0.008
Dwell time, s	0.240	+/-	0.013	0.048	+/-	0.002
4 state model (AIC=95708.784)	State 1			State 2			State 3			State 4
D, µm²/s	0.061	+/-	0.002	0.131	+/-	0.002	2.465	+/-	0.047	14.897	+/-	1.548
Occupancy	0.402	+/-	0.018	0.441	+/-	0.015	0.145	+/-	0.007	0.012	+/-	0.002
Dwell time, s	1.394	+/-	0.235	0.083	+/-	0.004	0.026	+/-	0.001	0.017	+/-	0.003
4 state model coarse grained 2 state	State 1			State 2
D, µm²/s	0.098	+/-	0.002	3.401	+/-	0.137
Occupancy	0.843	+/-	0.007	0.157	+/-	0.007
Dwell time, s	0.158	+/-	0.009	0.027	+/-	0.001
5 state model (AIC=95423.737)	State 1			State 2			State 3			State 4			State 5
D, µm²/s	0.077	+/-	0.002	0.150	+/-	0.003	2.159	+/-	0.079	5.109	+/-	0.203	28.561	+/-	2.932
Occupancy	0.544	+/-	0.018	0.307	+/-	0.014	0.116	+/-	0.007	0.029	+/-	0.003	0.004	+/-	0.001
Dwell time, s	1.411	+/-	0.210	0.065	+/-	0.003	0.043	+/-	0.003	0.010	+/-	0.002	0.014	+/-	0.003
5 state model coarse grained 2 state	State 1			State 2
D, µm²/s	0.103	+/-	0.002	3.457	+/-	0.145
Occupancy	0.851	+/-	0.007	0.149	+/-	0.007
Dwell time, s	0.176	+/-	0.009	0.028	+/-	0.001
6 state model (AIC=95291.491)	State 1			State 2			State 3			State 4			State 5			State 6
D, µm²/s	0.080	+/-	0.003	0.120	+/-	0.005	0.129	+/-	0.004	1.856	+/-	0.106	2.214	+/-	0.764	12.962	+/-	1.591
Occupancy	0.551	+/-	0.024	0.042	+/-	0.003	0.246	+/-	0.020	0.046	+/-	0.031	0.098	+/-	0.030	0.017	+/-	0.002
Dwell time, s	1.453	+/-	0.442	0.006	+/-	0.000	0.052	+/-	0.004	0.044	+/-	0.008	0.024	+/-	0.008	0.010	+/-	0.002
6 state model coarse grained 2 state	State 1			State 2
D, µm²/s	0.096	+/-	0.002	3.236	+/-	0.146
Occupancy	0.839	+/-	0.008	0.161	+/-	0.008
Dwell time, s	0.169	+/-	0.009	0.029	+/-	0.001
7 state model (AIC=94870.285)	State 1			State 2			State 3			State 4			State 5			State 6			State 7
D, µm²/s	0.050	+/-	0.002	0.109	+/-	0.003	0.119	+/-	0.003	0.135	+/-	0.006	2.130	+/-	0.044	3.731	+/-	0.138	21.562	+/-	2.257
Occupancy	0.298	+/-	0.018	0.170	+/-	0.018	0.178	+/-	0.026	0.172	+/-	0.021	0.156	+/-	0.008	0.020	+/-	0.001	0.007	+/-	0.001
Dwell time, s	1.565	+/-	0.312	0.061	+/-	0.006	0.851	+/-	1.368	0.071	+/-	0.011	0.045	+/-	0.002	0.005	+/-	0.000	0.025	+/-	0.005
7 state model coarse grained 2 state	State 1			State 2
D, µm²/s	0.095	+/-	0.002	3.049	+/-	0.126
Occupancy	0.817	+/-	0.009	0.183	+/-	0.009
Dwell time, s	0.206	+/-	0.012	0.044	+/-	0.002
8 state model (AIC=94687.253)	State 1			State 2			State 3			State 4			State 5			State 6			State 7			State 8
D, µm²/s	0.043	+/-	0.003	0.104	+/-	0.002	0.117	+/-	0.004	0.120	+/-	0.002	1.725	+/-	0.050	4.716	+/-	0.255	6.745	+/-	0.358	43.078	+/-	4.761
Occupancy	0.163	+/-	0.017	0.400	+/-	0.021	0.041	+/-	0.009	0.232	+/-	0.019	0.122	+/-	0.007	0.021	+/-	0.001	0.019	+/-	0.002	0.002	+/-	0.000
Dwell time, s	1.327	+/-	0.314	0.936	+/-	0.210	0.007	+/-	0.001	0.036	+/-	0.007	0.041	+/-	0.002	0.005	+/-	0.000	0.016	+/-	0.003	0.010	+/-	0.001
8 state model coarse grained 2 state	State 1			State 2
D, µm²/s	0.097	+/-	0.002	3.242	+/-	0.145
Occupancy	0.836	+/-	0.008	0.164	+/-	0.008
Dwell time, s	0.175	+/-	0.009	0.031	+/-	0.001
9 state model (AIC=94662.035)	State 1			State 2			State 3			State 4			State 5			State 6			State 7			State 8			State 9
D, µm²/s	0.069	+/-	0.010	0.072	+/-	0.005	0.129	+/-	0.004	0.137	+/-	0.003	0.147	+/-	0.004	1.996	+/-	0.059	3.618	+/-	0.147	5.079	+/-	0.147	25.263	+/-	2.587
Occupancy	0.301	+/-	0.083	0.185	+/-	0.082	0.043	+/-	0.004	0.227	+/-	0.015	0.095	+/-	0.014	0.101	+/-	0.006	0.016	+/-	0.001	0.027	+/-	0.001	0.005	+/-	0.001
Dwell time, s	1.094	+/-	0.303	0.090	+/-	0.281	0.006	+/-	0.000	0.047	+/-	0.003	0.633	+/-	0.318	0.032	+/-	0.001	0.005	+/-	0.000	0.005	+/-	0.000	0.015	+/-	0.003
9 state model coarse grained 2 state	State 1			State 2
D, µm²/s	0.100	+/-	0.002	3.554	+/-	0.157
Occupancy	0.852	+/-	0.007	0.148	+/-	0.007
Dwell time, s	0.171	+/-	0.009	0.027	+/-	0.001

## Sheet: Tab 3
Chromosomally expressed TF-Halo, 5 ms exposure time, replicate #3 (trj=1233, steps=36693)
2 state model (AIC=80993.235)	State 1			State 2
D, µm²/s	0.095	+/-	0.002	2.421	+/-	0.102
Occupancy	0.790	+/-	0.010	0.210	+/-	0.010
Dwell time, s	0.255	+/-	0.016	0.066	+/-	0.003
3 state model (AIC=79385.910)	State 1			State 2			State 3
D, µm²/s	0.050	+/-	0.003	0.128	+/-	0.002	2.770	+/-	0.115
Occupancy	0.333	+/-	0.020	0.489	+/-	0.016	0.178	+/-	0.009
Dwell time, s	1.904	+/-	0.437	0.115	+/-	0.006	0.042	+/-	0.001
3 state model coarse grained 2 state	State 1			State 2
D, µm²/s	0.096	+/-	0.002	2.770	+/-	0.115
Occupancy	0.822	+/-	0.009	0.178	+/-	0.009
Dwell time, s	0.199	+/-	0.012	0.042	+/-	0.001
4 state model (AIC=78494.279)	State 1			State 2			State 3			State 4
D, µm²/s	0.074	+/-	0.003	0.128	+/-	0.004	1.810	+/-	0.068	11.144	+/-	0.997
Occupancy	0.505	+/-	0.024	0.315	+/-	0.018	0.163	+/-	0.009	0.018	+/-	0.002
Dwell time, s	2.858	+/-	0.740	0.079	+/-	0.004	0.041	+/-	0.002	0.010	+/-	0.001
4 state model coarse grained 2 state	State 1			State 2
D, µm²/s	0.095	+/-	0.002	2.731	+/-	0.138
Occupancy	0.819	+/-	0.010	0.181	+/-	0.010
Dwell time, s	0.201	+/-	0.013	0.041	+/-	0.002
5 state model (AIC=78193.655)	State 1			State 2			State 3			State 4			State 5
D, µm²/s	0.037	+/-	0.002	0.111	+/-	0.003	0.149	+/-	0.008	1.994	+/-	0.057	11.124	+/-	0.946
Occupancy	0.205	+/-	0.019	0.343	+/-	0.028	0.281	+/-	0.024	0.155	+/-	0.008	0.016	+/-	0.002
Dwell time, s	1.670	+/-	0.490	1.011	+/-	0.527	0.082	+/-	0.005	0.044	+/-	0.002	0.015	+/-	0.003
5 state model coarse grained 2 state	State 1			State 2
D, µm²/s	0.105	+/-	0.003	2.873	+/-	0.140
Occupancy	0.829	+/-	0.009	0.171	+/-	0.009
Dwell time, s	0.235	+/-	0.015	0.045	+/-	0.002
6 state model (AIC=77793.170)	State 1			State 2			State 3			State 4			State 5			State 6
D, µm²/s	0.057	+/-	0.003	0.121	+/-	0.003	0.131	+/-	0.004	2.150	+/-	0.050	3.156	+/-	0.149	16.859	+/-	2.183
Occupancy	0.382	+/-	0.020	0.250	+/-	0.015	0.186	+/-	0.017	0.153	+/-	0.008	0.022	+/-	0.001	0.007	+/-	0.002
Dwell time, s	1.841	+/-	0.369	0.066	+/-	0.003	0.699	+/-	0.223	0.043	+/-	0.002	0.005	+/-	0.000	0.045	+/-	0.015
6 state model coarse grained 2 state	State 1			State 2
D, µm²/s	0.094	+/-	0.002	2.874	+/-	0.137
Occupancy	0.818	+/-	0.009	0.182	+/-	0.009
Dwell time, s	0.207	+/-	0.013	0.041	+/-	0.001
7 state model (AIC=77427.169)	State 1			State 2			State 3			State 4			State 5			State 6			State 7
D, µm²/s	0.030	+/-	0.002	0.091	+/-	0.002	0.114	+/-	0.003	0.171	+/-	0.008	2.232	+/-	0.053	3.088	+/-	0.163	16.076	+/-	2.097
Occupancy	0.112	+/-	0.017	0.395	+/-	0.022	0.249	+/-	0.015	0.070	+/-	0.012	0.144	+/-	0.008	0.022	+/-	0.002	0.008	+/-	0.002
Dwell time, s	2.077	+/-	0.889	1.488	+/-	0.583	0.060	+/-	0.002	0.352	+/-	0.104	0.039	+/-	0.002	0.005	+/-	0.000	0.042	+/-	0.012
7 state model coarse grained 2 state	State 1			State 2
D, µm²/s	0.096	+/-	0.002	2.980	+/-	0.139
Occupancy	0.826	+/-	0.009	0.174	+/-	0.009
Dwell time, s	0.197	+/-	0.012	0.037	+/-	0.001
8 state model (AIC=77331.674)	State 1			State 2			State 3			State 4			State 5			State 6			State 7			State 8
D, µm²/s	0.031	+/-	0.002	0.100	+/-	0.002	0.103	+/-	0.003	0.117	+/-	0.003	2.258	+/-	0.067	2.297	+/-	0.500	2.825	+/-	0.135	13.704	+/-	1.413
Occupancy	0.141	+/-	0.018	0.426	+/-	0.022	0.048	+/-	0.004	0.221	+/-	0.019	0.060	+/-	0.028	0.065	+/-	0.029	0.028	+/-	0.001	0.011	+/-	0.002
Dwell time, s	1.878	+/-	0.584	0.726	+/-	0.164	0.006	+/-	0.000	0.042	+/-	0.003	0.014	+/-	0.007	0.034	+/-	0.049	0.005	+/-	0.000	0.026	+/-	0.006
8 state model coarse grained 2 state	State 1			State 2
D, µm²/s	0.093	+/-	0.002	3.119	+/-	0.151
Occupancy	0.837	+/-	0.008	0.163	+/-	0.008
Dwell time, s	0.155	+/-	0.010	0.028	+/-	0.001
9 state model (AIC=77048.031)	State 1			State 2			State 3			State 4			State 5			State 6			State 7			State 8			State 9
D, µm²/s	0.014	+/-	0.003	0.036	+/-	0.003	0.096	+/-	0.003	0.120	+/-	0.004	0.139	+/-	0.004	0.802	+/-	0.045	2.741	+/-	0.086	4.505	+/-	0.201	18.168	+/-	1.915
Occupancy	0.033	+/-	0.010	0.083	+/-	0.016	0.445	+/-	0.026	0.027	+/-	0.003	0.248	+/-	0.020	0.048	+/-	0.005	0.089	+/-	0.006	0.021	+/-	0.001	0.007	+/-	0.001
Dwell time, s	0.727	+/-	0.361	2.472	+/-	3.046	1.178	+/-	0.272	0.007	+/-	0.001	0.060	+/-	0.005	0.088	+/-	0.009	0.028	+/-	0.002	0.005	+/-	0.000	0.025	+/-	0.007
9 state model coarse grained 2 state	State 1			State 2
D, µm²/s	0.101	+/-	0.002	3.043	+/-	0.164
Occupancy	0.836	+/-	0.009	0.164	+/-	0.009
Dwell time, s	0.198	+/-	0.011	0.037	+/-	0.002

## Sheet: Tab 4
Chromosomally expressed TF-Halo, 5 ms exposure time, cumulated data (trj=3531, steps=99352)
2 state model (AIC=208314.045)	State 1			State 2
D, µm²/s	0.094	+/-	0.001	2.567	+/-	0.065
Occupancy	0.797	+/-	0.006	0.203	+/-	0.006
Dwell time, s	0.256	+/-	0.010	0.064	+/-	0.002
3 state model (AIC=204020.576)	State 1			State 2			State 3
D, µm²/s	0.100	+/-	0.001	1.760	+/-	0.033	9.388	+/-	0.439
Occupancy	0.824	+/-	0.006	0.150	+/-	0.005	0.026	+/-	0.002
Dwell time, s	0.250	+/-	0.009	0.054	+/-	0.002	0.015	+/-	0.001
3 state model coarse grained 2 state	State 1			State 2
D, µm²/s	0.100	+/-	0.001	2.884	+/-	0.081
Occupancy	0.824	+/-	0.006	0.176	+/-	0.006
Dwell time, s	0.250	+/-	0.009	0.050	+/-	0.001
4 state model (AIC=201461.849)	State 1			State 2			State 3			State 4
D, µm²/s	0.072	+/-	0.001	0.174	+/-	0.002	2.871	+/-	0.038	18.188	+/-	1.430
Occupancy	0.556	+/-	0.012	0.314	+/-	0.010	0.121	+/-	0.004	0.009	+/-	0.001
Dwell time, s	1.081	+/-	0.083	0.059	+/-	0.001	0.021	+/-	0.000	0.020	+/-	0.003
4 state model coarse grained 2 state	State 1			State 2
D, µm²/s	0.109	+/-	0.002	3.916	+/-	0.112
Occupancy	0.870	+/-	0.004	0.130	+/-	0.004
Dwell time, s	0.159	+/-	0.005	0.022	+/-	0.000
4 state model coarse grained 3 state	State 1			State 2			State 3
D, µm²/s	NaN	+/-	NaN	0.109	+/-	NaN	3.916	+/-	NaN
Occupancy	NaN	+/-	NaN	0.870	+/-	NaN	0.130	+/-	NaN
Dwell time, s	NaN	+/-	NaN	0.159	+/-	NaN	0.022	+/-	NaN
5 state model (AIC=200318.432)	State 1			State 2			State 3			State 4			State 5
D, µm²/s	0.074	+/-	0.002	0.156	+/-	0.002	2.399	+/-	0.043	4.920	+/-	0.095	22.371	+/-	1.658
Occupancy	0.554	+/-	0.012	0.312	+/-	0.009	0.103	+/-	0.004	0.025	+/-	0.001	0.006	+/-	0.001
Dwell time, s	1.481	+/-	0.142	0.065	+/-	0.002	0.030	+/-	0.001	0.005	+/-	0.000	0.017	+/-	0.002
5 state model coarse grained 2 state	State 1			State 2
D, µm²/s	0.104	+/-	0.001	3.733	+/-	0.102
Occupancy	0.866	+/-	0.004	0.134	+/-	0.004
Dwell time, s	0.178	+/-	0.006	0.025	+/-	0.001
5 state model coarse grained 3 state	State 1			State 2			State 3
D, µm²/s	NaN	+/-	NaN	0.104	+/-	NaN	3.733	+/-	NaN
Occupancy	NaN	+/-	NaN	0.866	+/-	NaN	0.134	+/-	NaN
Dwell time, s	NaN	+/-	NaN	0.178	+/-	NaN	0.025	+/-	NaN
6 state model (AIC=199237.469)	State 1			State 2			State 3			State 4			State 5			State 6
D, µm²/s	0.050	+/-	0.001	0.115	+/-	0.002	0.124	+/-	0.002	0.499	+/-	0.009	3.376	+/-	0.043	24.198	+/-	1.610
Occupancy	0.366	+/-	0.013	0.184	+/-	0.008	0.248	+/-	0.011	0.092	+/-	0.004	0.104	+/-	0.003	0.006	+/-	0.001
Dwell time, s	1.236	+/-	0.140	0.055	+/-	0.002	0.699	+/-	0.066	0.058	+/-	0.002	0.020	+/-	0.000	0.020	+/-	0.003
6 state model coarse grained 2 state	State 1			State 2
D, µm²/s	0.131	+/-	0.021	4.426	+/-	0.892
Occupancy	0.891	+/-	0.045	0.109	+/-	0.045
Dwell time, s	0.179	+/-	0.018	0.020	+/-	0.013
6 state model coarse grained 3 state	State 1			State 2			State 3
D, µm²/s	NaN	+/-	NaN	0.131	+/-	NaN	4.426	+/-	NaN
Occupancy	NaN	+/-	NaN	0.891	+/-	NaN	0.109	+/-	NaN
Dwell time, s	NaN	+/-	NaN	0.179	+/-	NaN	0.020	+/-	NaN
7 state model (AIC=198703.487)	State 1			State 2			State 3			State 4			State 5			State 6			State 7
D, µm²/s	0.025	+/-	0.002	0.087	+/-	0.001	0.112	+/-	0.002	0.149	+/-	0.005	1.770	+/-	0.108	3.449	+/-	0.213	27.221	+/-	2.043
Occupancy	0.102	+/-	0.008	0.406	+/-	0.014	0.220	+/-	0.013	0.094	+/-	0.011	0.112	+/-	0.012	0.059	+/-	0.012	0.005	+/-	0.001
Dwell time, s	0.840	+/-	0.116	1.589	+/-	0.341	0.063	+/-	0.002	0.391	+/-	0.133	0.048	+/-	0.004	0.027	+/-	0.003	0.023	+/-	0.004
7 state model coarse grained 2 state	State 1			State 2
D, µm²/s	0.093	+/-	0.001	2.998	+/-	0.097
Occupancy	0.824	+/-	0.005	0.176	+/-	0.005
Dwell time, s	0.206	+/-	0.008	0.040	+/-	0.001
7 state model coarse grained 3 state	State 1			State 2			State 3
D, µm²/s	NaN	+/-	NaN	0.093	+/-	NaN	2.998	+/-	NaN
Occupancy	NaN	+/-	NaN	0.824	+/-	NaN	0.176	+/-	NaN
Dwell time, s	NaN	+/-	NaN	0.206	+/-	NaN	0.040	+/-	NaN
8 state model (AIC=198384.162)	State 1			State 2			State 3			State 4			State 5			State 6			State 7			State 8
D, µm²/s	0.019	+/-	0.002	0.070	+/-	0.002	0.115	+/-	0.002	0.122	+/-	0.002	0.242	+/-	0.007	2.534	+/-	0.039	3.517	+/-	0.093	26.387	+/-	2.244
Occupancy	0.054	+/-	0.006	0.371	+/-	0.013	0.215	+/-	0.010	0.154	+/-	0.011	0.052	+/-	0.004	0.125	+/-	0.004	0.023	+/-	0.001	0.005	+/-	0.001
Dwell time, s	0.733	+/-	0.144	1.657	+/-	0.313	0.054	+/-	0.002	1.126	+/-	0.254	0.141	+/-	0.014	0.033	+/-	0.001	0.005	+/-	0.000	0.026	+/-	0.005
8 state model coarse grained 2 state	State 1			State 2
D, µm²/s	0.098	+/-	0.001	3.437	+/-	0.101
Occupancy	0.847	+/-	0.005	0.153	+/-	0.005
Dwell time, s	0.184	+/-	0.007	0.032	+/-	0.001
8 state model coarse grained 3 state	State 1			State 2			State 3
D, µm²/s	0.019	+/-	0.001	0.104	+/-	0.001	3.437	+/-	0.107
Occupancy	0.054	+/-	0.006	0.793	+/-	0.007	0.153	+/-	0.005
Dwell time, s	0.733	+/-	0.148	0.174	+/-	0.007	0.032	+/-	0.001
9 state model (AIC=198102.158)	State 1			State 2			State 3			State 4			State 5			State 6			State 7			State 8			State 9
D, µm²/s	0.018	+/-	0.002	0.070	+/-	0.002	0.114	+/-	0.002	0.122	+/-	0.002	0.241	+/-	0.008	2.399	+/-	0.035	3.490	+/-	0.079	9.196	+/-	0.732	42.713	+/-	3.373
Occupancy	0.054	+/-	0.006	0.364	+/-	0.012	0.222	+/-	0.009	0.156	+/-	0.012	0.046	+/-	0.004	0.125	+/-	0.004	0.023	+/-	0.001	0.007	+/-	0.001	0.002	+/-	0.000
Dwell time, s	0.821	+/-	0.151	1.863	+/-	0.329	0.057	+/-	0.002	1.210	+/-	0.257	0.146	+/-	0.017	0.034	+/-	0.001	0.005	+/-	0.000	0.232	+/-	0.083	0.011	+/-	0.001
9 state model coarse grained 2 state	State 1			State 2
D, µm²/s	0.097	+/-	0.001	3.359	+/-	0.103
Occupancy	0.844	+/-	0.005	0.156	+/-	0.005
Dwell time, s	0.189	+/-	0.007	0.033	+/-	0.001
9 state model coarse grained 3 state	State 1			State 2			State 3
D, µm²/s	0.018	+/-	0.002	0.103	+/-	0.001	3.359	+/-	0.104
Occupancy	0.054	+/-	0.006	0.790	+/-	0.007	0.156	+/-	0.005
Dwell time, s	0.821	+/-	0.152	0.178	+/-	0.006	0.033	+/-	0.001

## Sheet: Tab 5
Weighted mean models from 2-state coarse-graining of model sizes 4-9
cTF-Halo (trj=3531, steps=99352)	State 1			State 2
D, µm²/s	0.100	+/-	0.005	3.464	+/-	0.320
Occupancy	0.853	+/-	0.016	0.147	+/-	0.016
Dwell time, s	0.180	+/-	0.015	0.028	+/-	0.006
∆TF + pTF_FRK/AAA-Halo (trj=4175, steps=75585)	State 1			State 2
D, µm²/s	0.067	+/-	0.012	6.556	+/-	0.038
Occupancy	0.198	+/-	0.004	0.802	+/-	0.004
Dwell time, s	0.658	+/-	0.067	2.635	+/-	0.264
∆TF + pTF-Halo, no IPTG (trj=2685, steps=83546)	State 1			State 2
D, µm²/s	0.082	+/-	0.010	4.480	+/-	0.938
Occupancy	0.911	+/-	0.018	0.089	+/-	0.018
Dwell time, s	0.251	+/-	0.033	0.023	+/-	0.005
∆TF + pTF-Halo, 25 µM IPTG (trj=4677, steps=107592)	State 1			State 2
D, µm²/s	0.094	+/-	0.006	3.659	+/-	0.308
Occupancy	0.861	+/-	0.014	0.139	+/-	0.014
Dwell time, s	0.186	+/-	0.014	0.026	+/-	0.005
∆TF + pTF-Halo, 50 µM IPTG (trj=4737, steps=86308)	State 1			State 2
D, µm²/s	0.093	+/-	0.011	3.507	+/-	0.213
Occupancy	0.538	+/-	0.028	0.462	+/-	0.028
Dwell time, s	0.128	+/-	0.018	0.089	+/-	0.020
∆TF + pTF-Halo, 100 µM IPTG (trj=4913, steps=62507)	State 1			State 2
D, µm²/s	0.070	+/-	0.020	3.832	+/-	0.074
Occupancy	0.142	+/-	0.017	0.858	+/-	0.017
Dwell time, s	0.128	+/-	0.036	0.660	+/-	0.174
∆TF + p_W TF-Halo (trj=3597, steps=110271)	State 1			State 2
D, µm²/s	0.073	+/-	0.007	3.569	+/-	1.254
Occupancy	0.949	+/-	0.024	0.051	+/-	0.024
Dwell time, s	0.355	+/-	0.067	0.013	+/-	0.008
cTF-Halo + p_w TF-Halo (trj=3412, steps=92876)	State 1			State 2
D, µm²/s	0.092	+/-	0.002	3.045	+/-	0.214
Occupancy	0.831	+/-	0.011	0.169	+/-	0.011
Dwell time, s	0.161	+/-	0.019	0.029	+/-	0.005
cTF + p_W TF-Halo (trj=3464, steps=96321)	State 1			State 2
D, µm²/s	0.105	+/-	0.014	3.395	+/-	0.380
Occupancy	0.727	+/-	0.032	0.273	+/-	0.032
Dwell time, s	0.130	+/-	0.014	0.043	+/-	0.009
cTF-Halo, 2.5 ms (trj=2948, steps=86929)	State 1			State 2
D, µm²/s	0.134	+/-	0.012	5.469	+/-	0.982
Occupancy	0.886	+/-	0.024	0.114	+/-	0.024
Dwell time, s	0.141	+/-	0.025	0.014	+/-	0.006
cTF-Halo, 60 ms (trj=4596, steps=83114)	State 1			State 2
D, µm²/s	0.054	+/-	0.012	0.982	+/-	0.059
Occupancy	0.718	+/-	0.028	0.282	+/-	0.028
Dwell time, s	1.771	+/-	0.318	0.719	+/-	0.096
cTF-Halo + Kasugamycin (trj=4294, steps=85146)	State 1			State 2
D, µm²/s	0.186	+/-	0.054	2.591	+/-	0.175
Occupancy	0.397	+/-	0.055	0.603	+/-	0.055
Dwell time, s	0.331	+/-	0.044	0.502	+/-	0.164
L9-Halo, 5 ms (trj=2597, steps=72944)	State 1			State 2
D, µm²/s	0.076	+/-	0.004	1.731	+/-	0.144
Occupancy	0.891	+/-	0.012	0.109	+/-	0.012
Dwell time, s	3.373	+/-	0.993	0.273	+/-	0.039
L9-Halo + Puromycin (trj=3532, steps=90956)	State 1			State 2
D, µm²/s	0.126	+/-	0.013	1.331	+/-	0.053
Occupancy	0.666	+/-	0.028	0.334	+/-	0.028
Dwell time, s	3.140	+/-	0.941	1.087	+/-	0.197
cTF-Halo + Puromycin (trj=3526, steps=67028)	State 1			State 2
D, µm²/s	0.114	+/-	0.007	2.497	+/-	0.110
Occupancy	0.574	+/-	0.023	0.426	+/-	0.023
Dwell time, s	0.255	+/-	0.065	0.158	+/-	0.053
4.5S RNA, ∆TF + pTF-Halo no IPTG, 20 ms (trj=6454, steps=79881)	State 1			State 2
D, µm²/s	0.051	+/-	0.004	2.109	+/-	0.014
Occupancy	0.463	+/-	0.004	0.537	+/-	0.004
Dwell time, s	0.918	+/-	0.044	0.797	+/-	0.036
4.5S RNA, ∆TF + pTF-Halo 25 µM IPTG, 20 ms (trj=5792, steps=65506)	State 1			State 2
D, µm²/s	0.054	+/-	0.001	2.214	+/-	0.006
Occupancy	0.422	+/-	0.002	0.578	+/-	0.002
Dwell time, s	1.027	+/-	0.059	1.047	+/-	0.064
4.5S RNA, ∆TF + pTF-Halo 50 µM IPTG, 20 ms (trj=5351, steps=54544)	State 1			State 2
D, µm²/s	0.057	+/-	0.001	2.243	+/-	0.002
Occupancy	0.337	+/-	0.001	0.663	+/-	0.001
Dwell time, s	1.517	+/-	0.080	2.109	+/-	0.132
4.5S RNA, ∆TF + pTF-Halo 100 µM IPTG, 20 ms (trj=6015, steps=66430)	State 1			State 2
D, µm²/s	0.085	+/-	0.003	2.294	+/-	0.005
Occupancy	0.268	+/-	0.002	0.732	+/-	0.002
Dwell time, s	1.643	+/-	0.066	3.625	+/-	0.126
4.5S RNA, ∆TF + pHalo no IPTG, 20 ms (trj=6852, steps=81499)	State 1			State 2
D, µm²/s	0.047	+/-	0.002	1.972	+/-	0.008
Occupancy	0.487	+/-	0.002	0.513	+/-	0.002
Dwell time, s	0.879	+/-	0.065	0.760	+/-	0.047
4.5S RNA, ∆TF + pHalo 100 µM IPTG, 20 ms (trj=8584, steps=106826)	State 1			State 2
D, µm²/s	0.051	+/-	0.002	2.059	+/-	0.013
Occupancy	0.514	+/-	0.004	0.486	+/-	0.004
Dwell time, s	0.793	+/-	0.029	0.620	+/-	0.023
LacY-Halo, 30 ms (trj=4853, steps=72760)	State 1			State 2
D, µm²/s	0.131	+/-	0.002	5.448	+/-	0.788
Occupancy	0.972	+/-	0.006	0.028	+/-	0.006
Dwell time, s	32.468	+/-	9.334	0.421	+/-	0.056

## Sheet: Tab 6
TFFRK/AAA-Halo, IPTG-inducible plasmid expression in ∆TF cells, no IPTG added (trj=4175, steps=75585)
2 state model (AIC=376641.659)	State 1			State 2
D, µm²/s	0.058	+/-	0.003	6.471	+/-	0.077
Occupancy	0.195	+/-	0.012	0.805	+/-	0.012
Dwell time, s	0.541	+/-	0.059	2.075	+/-	0.201
3 state model (AIC=371943.431)	State 1			State 2			State 3
D, µm²/s	0.061	+/-	0.004	5.373	+/-	0.040	17.038	+/-	0.340
Occupancy	0.196	+/-	0.012	0.723	+/-	0.012	0.080	+/-	0.004
Dwell time, s	0.430	+/-	0.041	1.430	+/-	0.120	0.472	+/-	0.083
3 state model coarse grained 2 state	State 1			State 2
D, µm²/s	0.061	+/-	0.004	6.537	+/-	0.075
Occupancy	0.196	+/-	0.012	0.804	+/-	0.012
Dwell time, s	0.430	+/-	0.041	1.728	+/-	0.149
4 state model (AIC=370270.623)	State 1			State 2			State 3			State 4
D, µm²/s	0.054	+/-	0.003	3.209	+/-	0.100	5.949	+/-	0.045	16.906	+/-	0.328
Occupancy	0.192	+/-	0.011	0.154	+/-	0.011	0.576	+/-	0.014	0.078	+/-	0.005
Dwell time, s	0.733	+/-	0.093	0.640	+/-	0.090	6.702	+/-	2.357	0.610	+/-	0.134
4 state model coarse grained 2 state	State 1			State 2
D, µm²/s	0.054	+/-	0.003	6.489	+/-	0.075
Occupancy	0.192	+/-	0.011	0.808	+/-	0.011
Dwell time, s	0.733	+/-	0.093	2.839	+/-	0.336
5 state model (AIC=369013.466)	State 1			State 2			State 3			State 4			State 5
D, µm²/s	0.033	+/-	0.002	0.175	+/-	0.012	2.102	+/-	0.065	5.790	+/-	0.038	18.121	+/-	0.336
Occupancy	0.148	+/-	0.010	0.048	+/-	0.005	0.063	+/-	0.005	0.672	+/-	0.012	0.068	+/-	0.005
Dwell time, s	0.988	+/-	0.136	0.146	+/-	0.015	0.317	+/-	0.055	2.563	+/-	0.313	0.776	+/-	0.241
5 state model coarse grained 2 state	State 1			State 2
D, µm²/s	0.068	+/-	0.004	6.553	+/-	0.077
Occupancy	0.197	+/-	0.012	0.803	+/-	0.012
Dwell time, s	0.628	+/-	0.066	2.618	+/-	0.282
6 state model (AIC=368437.900)	State 1			State 2			State 3			State 4			State 5			State 6
D, µm²/s	0.013	+/-	0.002	0.066	+/-	0.002	0.378	+/-	0.021	3.419	+/-	0.094	5.936	+/-	0.041	18.842	+/-	0.370
Occupancy	0.077	+/-	0.007	0.095	+/-	0.009	0.034	+/-	0.003	0.106	+/-	0.009	0.625	+/-	0.014	0.063	+/-	0.004
Dwell time, s	1.535	+/-	0.452	0.590	+/-	0.079	0.115	+/-	0.011	0.572	+/-	0.118	3.256	+/-	0.783	0.772	+/-	0.197
6 state model coarse grained 2 state	State 1			State 2
D, µm²/s	0.097	+/-	0.007	6.616	+/-	0.076
Occupancy	0.206	+/-	0.012	0.794	+/-	0.012
Dwell time, s	0.595	+/-	0.067	2.476	+/-	0.259
7 state model (AIC=367814.780)	State 1			State 2			State 3			State 4			State 5			State 6			State 7
D, µm²/s	0.011	+/-	0.001	0.062	+/-	0.002	0.304	+/-	0.017	1.358	+/-	0.053	4.088	+/-	0.119	5.929	+/-	0.054	19.279	+/-	0.377
Occupancy	0.070	+/-	0.007	0.104	+/-	0.010	0.024	+/-	0.003	0.023	+/-	0.003	0.099	+/-	0.018	0.622	+/-	0.020	0.059	+/-	0.004
Dwell time, s	2.910	+/-	1.761	0.495	+/-	0.072	0.195	+/-	0.031	0.655	+/-	0.278	1.422	+/-	0.510	3.625	+/-	0.648	0.740	+/-	0.199
7 state model coarse grained 2 state	State 1			State 2
D, µm²/s	0.073	+/-	0.005	6.549	+/-	0.081
Occupancy	0.197	+/-	0.012	0.803	+/-	0.012
Dwell time, s	0.832	+/-	0.107	3.465	+/-	0.441
8 state model (AIC=367793.673)	State 1			State 2			State 3			State 4			State 5			State 6			State 7			State 8
D, µm²/s	0.011	+/-	0.001	0.060	+/-	0.002	0.119	+/-	0.012	0.295	+/-	0.018	1.491	+/-	0.066	4.157	+/-	0.211	5.916	+/-	0.062	19.328	+/-	0.370
Occupancy	0.069	+/-	0.007	0.096	+/-	0.009	0.009	+/-	0.001	0.025	+/-	0.003	0.024	+/-	0.003	0.088	+/-	0.027	0.630	+/-	0.029	0.058	+/-	0.004
Dwell time, s	1.618	+/-	0.451	1.543	+/-	0.497	0.046	+/-	0.004	0.249	+/-	0.042	0.762	+/-	0.442	1.282	+/-	200346070107.231	2.761	+/-	0.948	0.728	+/-	0.215
8 state model coarse grained 2 state	State 1			State 2
D, µm²/s	0.075	+/-	0.005	6.573	+/-	0.081
Occupancy	0.200	+/-	0.012	0.800	+/-	0.012
Dwell time, s	0.644	+/-	0.073	2.486	+/-	0.265
9 state model (AIC=367711.972)	State 1			State 2			State 3			State 4			State 5			State 6			State 7			State 8			State 9
D, µm²/s	0.011	+/-	0.001	0.060	+/-	0.002	0.120	+/-	0.012	0.295	+/-	0.018	1.457	+/-	0.060	3.971	+/-	0.203	5.863	+/-	0.046	18.483	+/-	0.377	79.169	+/-	5.537
Occupancy	0.069	+/-	0.007	0.097	+/-	0.009	0.009	+/-	0.001	0.025	+/-	0.003	0.023	+/-	0.003	0.069	+/-	0.023	0.650	+/-	0.026	0.057	+/-	0.004	0.001	+/-	0.000
Dwell time, s	1.523	+/-	0.442	1.555	+/-	0.452	0.046	+/-	0.004	0.301	+/-	0.057	0.722	+/-	0.386	1.078	+/-	33134988767.579	2.151	+/-	0.316	4.712	+/-	4.283	0.007	+/-	0.000
9 state model coarse grained 2 state	State 1			State 2
D, µm²/s	0.075	+/-	0.005	6.561	+/-	0.075
Occupancy	0.200	+/-	0.011	0.800	+/-	0.011
Dwell time, s	0.659	+/-	0.082	2.527	+/-	0.283

## Sheet: Tab 7
TF-Halo, IPTG-inducible plasmid expression in ∆TF cells, no IPTG added (trj=2685, steps=83546)
2 state model (AIC=136395.533)	State 1			State 2
D, µm²/s	0.077	+/-	0.002	3.213	+/-	0.175
Occupancy	0.867	+/-	0.005	0.133	+/-	0.005
Dwell time, s	0.352	+/-	0.017	0.054	+/-	0.002
3 state model (AIC=129800.661)	State 1			State 2			State 3
D, µm²/s	0.062	+/-	0.001	0.349	+/-	0.006	5.788	+/-	0.290
Occupancy	0.771	+/-	0.009	0.163	+/-	0.007	0.066	+/-	0.003
Dwell time, s	0.616	+/-	0.032	0.057	+/-	0.002	0.025	+/-	0.001
3 state model coarse grained 2 state	State 1			State 2
D, µm²/s	0.112	+/-	0.003	5.788	+/-	0.290
Occupancy	0.934	+/-	0.003	0.066	+/-	0.003
Dwell time, s	0.370	+/-	0.018	0.025	+/-	0.001
4 state model (AIC=126719.659)	State 1			State 2			State 3			State 4
D, µm²/s	0.043	+/-	0.001	0.135	+/-	0.002	2.458	+/-	0.041	16.392	+/-	1.083
Occupancy	0.515	+/-	0.013	0.386	+/-	0.011	0.084	+/-	0.003	0.015	+/-	0.002
Dwell time, s	1.465	+/-	0.131	0.096	+/-	0.003	0.020	+/-	0.001	0.077	+/-	0.013
4 state model coarse grained 2 state	State 1			State 2
D, µm²/s	0.082	+/-	0.002	4.545	+/-	0.244
Occupancy	0.901	+/-	0.004	0.099	+/-	0.004
Dwell time, s	0.233	+/-	0.010	0.024	+/-	0.001
5 state model (AIC=124784.915)	State 1			State 2			State 3			State 4			State 5
D, µm²/s	0.033	+/-	0.001	0.101	+/-	0.003	0.142	+/-	0.006	2.366	+/-	0.055	17.600	+/-	1.103
Occupancy	0.415	+/-	0.014	0.305	+/-	0.018	0.182	+/-	0.016	0.084	+/-	0.004	0.014	+/-	0.001
Dwell time, s	4.768	+/-	0.890	0.447	+/-	0.072	0.064	+/-	0.003	0.023	+/-	0.001	0.023	+/-	0.003
5 state model coarse grained 2 state	State 1			State 2
D, µm²/s	0.078	+/-	0.002	4.472	+/-	0.245
Occupancy	0.902	+/-	0.004	0.098	+/-	0.004
Dwell time, s	0.257	+/-	0.013	0.025	+/-	0.001
6 state model (AIC=124590.964)	State 1			State 2			State 3			State 4			State 5			State 6
D, µm²/s	0.013	+/-	0.001	0.050	+/-	0.001	0.117	+/-	0.002	0.189	+/-	0.004	2.866	+/-	0.050	16.520	+/-	1.074
Occupancy	0.069	+/-	0.008	0.480	+/-	0.013	0.194	+/-	0.011	0.173	+/-	0.008	0.069	+/-	0.003	0.015	+/-	0.002
Dwell time, s	0.797	+/-	0.161	0.721	+/-	0.051	0.880	+/-	0.128	0.045	+/-	0.002	0.016	+/-	0.000	0.101	+/-	0.018
6 state model coarse grained 2 state	State 1			State 2
D, µm²/s	0.088	+/-	0.002	5.231	+/-	0.289
Occupancy	0.916	+/-	0.004	0.084	+/-	0.004
Dwell time, s	0.213	+/-	0.009	0.019	+/-	0.001
7 state model (AIC=123729.507)	State 1			State 2			State 3			State 4			State 5			State 6			State 7
D, µm²/s	0.012	+/-	0.001	0.045	+/-	0.001	0.106	+/-	0.002	0.107	+/-	0.001	0.466	+/-	0.011	3.173	+/-	0.056	18.123	+/-	1.197
Occupancy	0.055	+/-	0.008	0.423	+/-	0.013	0.140	+/-	0.008	0.234	+/-	0.012	0.073	+/-	0.005	0.063	+/-	0.003	0.013	+/-	0.002
Dwell time, s	0.988	+/-	0.332	1.306	+/-	0.154	0.052	+/-	0.002	0.571	+/-	0.070	0.080	+/-	0.005	0.019	+/-	0.001	0.109	+/-	0.021
7 state model coarse grained 2 state	State 1			State 2
D, µm²/s	0.101	+/-	0.003	5.713	+/-	0.309
Occupancy	0.925	+/-	0.004	0.075	+/-	0.004
Dwell time, s	0.295	+/-	0.014	0.022	+/-	0.001
8 state model (AIC=123247.259)	State 1			State 2			State 3			State 4			State 5			State 6			State 7			State 8
D, µm²/s	0.012	+/-	0.001	0.045	+/-	0.001	0.101	+/-	0.002	0.107	+/-	0.002	0.442	+/-	0.012	3.085	+/-	0.052	5.307	+/-	0.284	23.259	+/-	1.244
Occupancy	0.055	+/-	0.007	0.419	+/-	0.015	0.133	+/-	0.009	0.240	+/-	0.013	0.077	+/-	0.004	0.054	+/-	0.003	0.013	+/-	0.002	0.008	+/-	0.001
Dwell time, s	0.988	+/-	0.363	1.413	+/-	0.207	0.054	+/-	0.003	0.591	+/-	0.069	0.079	+/-	0.005	0.016	+/-	0.000	0.665	+/-	1415174777619.163	0.091	+/-	0.021
8 state model coarse grained 2 state	State 1			State 2
D, µm²/s	0.100	+/-	0.003	5.700	+/-	0.290
Occupancy	0.924	+/-	0.004	0.076	+/-	0.004
Dwell time, s	0.279	+/-	0.015	0.021	+/-	0.001
9 state model (AIC=122850.034)	State 1			State 2			State 3			State 4			State 5			State 6			State 7			State 8			State 9
D, µm²/s	0.010	+/-	0.001	0.030	+/-	0.001	0.085	+/-	0.001	0.096	+/-	0.001	0.139	+/-	0.006	0.557	+/-	0.017	3.121	+/-	0.069	5.013	+/-	0.262	22.415	+/-	1.496
Occupancy	0.038	+/-	0.006	0.246	+/-	0.012	0.334	+/-	0.014	0.177	+/-	0.010	0.062	+/-	0.009	0.070	+/-	0.004	0.051	+/-	0.003	0.013	+/-	0.002	0.009	+/-	0.001
Dwell time, s	1.236	+/-	0.477	1.531	+/-	0.188	1.195	+/-	0.260	0.066	+/-	0.003	0.811	+/-	0.350	0.065	+/-	0.003	0.015	+/-	0.001	0.744	+/-	26.865	0.103	+/-	0.026
9 state model coarse grained 2 state	State 1			State 2
D, µm²/s	0.072	+/-	0.001	3.251	+/-	0.181
Occupancy	0.857	+/-	0.006	0.143	+/-	0.006
Dwell time, s	0.303	+/-	0.015	0.048	+/-	0.002

## Sheet: Tab 8
TF-Halo, IPTG-inducible plasmid expression in ∆TF cells, 25 µM IPTG induction (trj=4677, steps=107592)
2 state model (AIC=178110.647)	State 1			State 2
D, µm²/s	0.087	+/-	0.001	2.645	+/-	0.069
Occupancy	0.802	+/-	0.005	0.198	+/-	0.005
Dwell time, s	0.268	+/-	0.009	0.065	+/-	0.002
3 state model (AIC=173110.494)	State 1			State 2			State 3
D, µm²/s	0.083	+/-	0.001	1.145	+/-	0.044	10.451	+/-	0.420
Occupancy	0.793	+/-	0.005	0.179	+/-	0.005	0.028	+/-	0.001
Dwell time, s	0.305	+/-	0.011	0.040	+/-	0.003	0.008	+/-	0.001
3 state model coarse grained 2 state	State 1			State 2
D, µm²/s	0.083	+/-	0.001	2.403	+/-	0.064
Occupancy	0.793	+/-	0.005	0.207	+/-	0.005
Dwell time, s	0.305	+/-	0.011	0.072	+/-	0.002
4 state model (AIC=171023.860)	State 1			State 2			State 3			State 4
D, µm²/s	0.069	+/-	0.001	0.177	+/-	0.003	2.923	+/-	0.033	24.990	+/-	1.798
Occupancy	0.598	+/-	0.009	0.273	+/-	0.007	0.123	+/-	0.003	0.006	+/-	0.001
Dwell time, s	0.882	+/-	0.061	0.059	+/-	0.002	0.022	+/-	0.000	0.019	+/-	0.002
4 state model coarse grained 2 state	State 1			State 2
D, µm²/s	0.102	+/-	0.001	4.024	+/-	0.123
Occupancy	0.871	+/-	0.003	0.129	+/-	0.003
Dwell time, s	0.176	+/-	0.006	0.023	+/-	0.000
5 state model (AIC=170331.119)	State 1			State 2			State 3			State 4			State 5
D, µm²/s	0.051	+/-	0.001	0.110	+/-	0.002	0.207	+/-	0.003	3.175	+/-	0.038	26.829	+/-	2.066
Occupancy	0.420	+/-	0.011	0.242	+/-	0.011	0.220	+/-	0.007	0.113	+/-	0.003	0.006	+/-	0.001
Dwell time, s	0.640	+/-	0.037	0.928	+/-	0.140	0.046	+/-	0.001	0.020	+/-	0.000	0.023	+/-	0.003
5 state model coarse grained 2 state	State 1			State 2
D, µm²/s	0.106	+/-	0.001	4.321	+/-	0.129
Occupancy	0.881	+/-	0.003	0.119	+/-	0.003
Dwell time, s	0.169	+/-	0.005	0.020	+/-	0.000
6 state model (AIC=169199.392)	State 1			State 2			State 3			State 4			State 5			State 6
D, µm²/s	0.015	+/-	0.002	0.075	+/-	0.001	0.116	+/-	0.002	2.083	+/-	0.027	3.380	+/-	0.091	17.575	+/-	1.279
Occupancy	0.018	+/-	0.003	0.529	+/-	0.013	0.297	+/-	0.011	0.121	+/-	0.003	0.024	+/-	0.001	0.011	+/-	0.001
Dwell time, s	0.832	+/-	0.323	1.129	+/-	0.135	0.077	+/-	0.002	0.030	+/-	0.001	0.005	+/-	0.000	0.016	+/-	0.001
6 state model coarse grained 2 state	State 1			State 2
D, µm²/s	0.088	+/-	0.001	3.380	+/-	0.098
Occupancy	0.844	+/-	0.004	0.156	+/-	0.004
Dwell time, s	0.196	+/-	0.006	0.032	+/-	0.001
7 state model (AIC=169029.964)	State 1			State 2			State 3			State 4			State 5			State 6			State 7
D, µm²/s	0.045	+/-	0.002	0.103	+/-	0.002	0.112	+/-	0.002	0.216	+/-	0.007	2.518	+/-	0.038	3.484	+/-	0.066	28.877	+/-	2.042
Occupancy	0.319	+/-	0.011	0.261	+/-	0.010	0.220	+/-	0.008	0.050	+/-	0.005	0.122	+/-	0.004	0.023	+/-	0.001	0.005	+/-	0.001
Dwell time, s	1.350	+/-	0.124	0.754	+/-	0.093	0.052	+/-	0.002	0.340	+/-	0.053	0.031	+/-	0.001	0.005	+/-	0.000	0.026	+/-	0.003
7 state model coarse grained 2 state	State 1			State 2
D, µm²/s	0.091	+/-	0.001	3.554	+/-	0.099
Occupancy	0.850	+/-	0.004	0.150	+/-	0.004
Dwell time, s	0.192	+/-	0.006	0.031	+/-	0.001
8 state model (AIC=168599.655)	State 1			State 2			State 3			State 4			State 5			State 6			State 7			State 8
D, µm²/s	0.026	+/-	0.001	0.080	+/-	0.001	0.104	+/-	0.003	0.106	+/-	0.002	0.280	+/-	0.006	2.694	+/-	0.048	3.137	+/-	0.088	28.497	+/-	2.286
Occupancy	0.079	+/-	0.007	0.451	+/-	0.014	0.088	+/-	0.011	0.185	+/-	0.010	0.051	+/-	0.003	0.116	+/-	0.012	0.024	+/-	0.011	0.005	+/-	0.001
Dwell time, s	0.805	+/-	0.126	0.738	+/-	0.096	0.872	+/-	0.281	0.047	+/-	0.001	0.142	+/-	0.011	0.029	+/-	0.001	0.009	+/-	0.005	0.025	+/-	0.003
8 state model coarse grained 2 state	State 1			State 2
D, µm²/s	0.095	+/-	0.001	3.676	+/-	0.111
Occupancy	0.855	+/-	0.004	0.145	+/-	0.004
Dwell time, s	0.190	+/-	0.006	0.030	+/-	0.001
9 state model (AIC=168278.034)	State 1			State 2			State 3			State 4			State 5			State 6			State 7			State 8			State 9
D, µm²/s	0.028	+/-	0.001	0.062	+/-	0.003	0.102	+/-	0.001	0.113	+/-	0.002	0.115	+/-	0.001	1.790	+/-	0.032	2.600	+/-	0.091	4.390	+/-	0.115	17.875	+/-	1.079
Occupancy	0.129	+/-	0.007	0.071	+/-	0.008	0.375	+/-	0.013	0.195	+/-	0.009	0.079	+/-	0.004	0.096	+/-	0.003	0.023	+/-	0.001	0.021	+/-	0.001	0.011	+/-	0.001
Dwell time, s	0.921	+/-	0.149	1.275	+/-	0.536	0.490	+/-	0.058	0.034	+/-	0.001	0.011	+/-	0.001	0.035	+/-	0.001	0.005	+/-	0.000	0.005	+/-	0.000	0.012	+/-	0.001
9 state model coarse grained 2 state	State 1			State 2
D, µm²/s	0.091	+/-	0.001	3.435	+/-	0.093
Occupancy	0.850	+/-	0.004	0.150	+/-	0.004
Dwell time, s	0.210	+/-	0.007	0.031	+/-	0.001

## Sheet: Tab 9
TF-Halo, IPTG-inducible plasmid expression in ∆TF cells, 50 µM IPTG induction (trj=4737, steps=86308)
2 state model (AIC=267097.327)	State 1			State 2
D, µm²/s	0.087	+/-	0.002	3.210	+/-	0.040
Occupancy	0.490	+/-	0.009	0.510	+/-	0.009
Dwell time, s	0.178	+/-	0.007	0.172	+/-	0.005
3 state model (AIC=263797.936)	State 1			State 2			State 3
D, µm²/s	0.098	+/-	0.002	2.862	+/-	0.027	11.291	+/-	0.562
Occupancy	0.524	+/-	0.008	0.442	+/-	0.008	0.033	+/-	0.002
Dwell time, s	0.187	+/-	0.007	0.132	+/-	0.004	0.035	+/-	0.003
3 state model coarse grained 2 state	State 1			State 2
D, µm²/s	0.098	+/-	0.002	3.450	+/-	0.046
Occupancy	0.524	+/-	0.008	0.476	+/-	0.008
Dwell time, s	0.187	+/-	0.007	0.131	+/-	0.004
4 state model (AIC=263003.381)	State 1			State 2			State 3			State 4
D, µm²/s	0.070	+/-	0.002	0.161	+/-	0.003	3.064	+/-	0.034	11.274	+/-	0.467
Occupancy	0.352	+/-	0.011	0.211	+/-	0.006	0.402	+/-	0.008	0.035	+/-	0.002
Dwell time, s	0.824	+/-	0.092	0.046	+/-	0.001	0.078	+/-	0.002	0.027	+/-	0.002
4 state model coarse grained 2 state	State 1			State 2
D, µm²/s	0.105	+/-	0.002	3.721	+/-	0.049
Occupancy	0.563	+/-	0.008	0.437	+/-	0.008
Dwell time, s	0.113	+/-	0.004	0.073	+/-	0.002
5 state model (AIC=262632.101)	State 1			State 2			State 3			State 4			State 5
D, µm²/s	0.020	+/-	0.002	0.098	+/-	0.001	1.948	+/-	0.048	1.957	+/-	0.043	5.363	+/-	0.118
Occupancy	0.111	+/-	0.007	0.380	+/-	0.008	0.137	+/-	0.035	0.184	+/-	0.034	0.188	+/-	0.006
Dwell time, s	0.811	+/-	0.103	0.127	+/-	0.005	0.061	+/-	0.013	0.045	+/-	0.011	0.077	+/-	0.004
5 state model coarse grained 2 state	State 1			State 2
D, µm²/s	0.080	+/-	0.001	3.213	+/-	0.044
Occupancy	0.491	+/-	0.009	0.509	+/-	0.009
Dwell time, s	0.168	+/-	0.006	0.137	+/-	0.004
6 state model (AIC=261207.132)	State 1			State 2			State 3			State 4			State 5			State 6
D, µm²/s	0.061	+/-	0.003	0.126	+/-	0.002	2.852	+/-	0.027	4.080	+/-	0.116	4.918	+/-	0.127	13.504	+/-	0.672
Occupancy	0.290	+/-	0.011	0.244	+/-	0.007	0.403	+/-	0.008	0.016	+/-	0.000	0.023	+/-	0.001	0.023	+/-	0.002
Dwell time, s	1.514	+/-	0.216	0.062	+/-	0.002	0.102	+/-	0.003	0.005	+/-	0.000	0.005	+/-	0.000	0.051	+/-	0.004
6 state model coarse grained 2 state	State 1			State 2
D, µm²/s	0.091	+/-	0.002	3.526	+/-	0.048
Occupancy	0.535	+/-	0.008	0.465	+/-	0.008
Dwell time, s	0.136	+/-	0.005	0.100	+/-	0.003
7 state model (AIC=259232.037)	State 1			State 2			State 3			State 4			State 5			State 6			State 7
D, µm²/s	0.005	+/-	0.001	0.076	+/-	0.002	0.132	+/-	0.003	2.448	+/-	0.044	4.628	+/-	0.077	4.703	+/-	0.155	26.663	+/-	1.430
Occupancy	0.029	+/-	0.004	0.283	+/-	0.012	0.215	+/-	0.008	0.322	+/-	0.010	0.128	+/-	0.009	0.016	+/-	0.001	0.007	+/-	0.001
Dwell time, s	3.188	+/-	2.525	0.961	+/-	0.154	0.062	+/-	0.002	0.109	+/-	0.004	0.116	+/-	0.012	0.005	+/-	0.000	0.029	+/-	0.003
7 state model coarse grained 2 state	State 1			State 2
D, µm²/s	0.095	+/-	0.002	3.484	+/-	0.047
Occupancy	0.528	+/-	0.009	0.472	+/-	0.009
Dwell time, s	0.145	+/-	0.005	0.112	+/-	0.003
8 state model (AIC=259778.679)	State 1			State 2			State 3			State 4			State 5			State 6			State 7			State 8
D, µm²/s	0.014	+/-	0.002	0.098	+/-	0.002	0.106	+/-	0.002	0.107	+/-	0.002	1.653	+/-	0.039	1.681	+/-	0.213	3.702	+/-	0.044	20.250	+/-	1.506
Occupancy	0.075	+/-	0.006	0.243	+/-	0.012	0.068	+/-	0.005	0.134	+/-	0.010	0.108	+/-	0.012	0.055	+/-	0.012	0.307	+/-	0.008	0.010	+/-	0.001
Dwell time, s	0.681	+/-	0.095	0.529	+/-	0.065	0.013	+/-	0.001	0.034	+/-	0.002	0.068	+/-	0.016	0.064	+/-	0.016	0.097	+/-	0.004	0.010	+/-	0.001
8 state model coarse grained 2 state	State 1			State 2
D, µm²/s	0.089	+/-	0.001	3.365	+/-	0.043
Occupancy	0.520	+/-	0.008	0.480	+/-	0.008
Dwell time, s	0.142	+/-	0.005	0.107	+/-	0.003
9 state model (AIC=259368.561)	State 1			State 2			State 3			State 4			State 5			State 6			State 7			State 8			State 9
D, µm²/s	0.007	+/-	0.002	0.060	+/-	0.002	0.116	+/-	0.003	0.137	+/-	0.003	0.146	+/-	0.003	0.399	+/-	0.012	3.172	+/-	0.091	3.631	+/-	0.042	30.735	+/-	1.779
Occupancy	0.031	+/-	0.004	0.216	+/-	0.011	0.102	+/-	0.009	0.109	+/-	0.006	0.063	+/-	0.004	0.054	+/-	0.003	0.139	+/-	0.017	0.279	+/-	0.018	0.006	+/-	0.001
Dwell time, s	2.289	+/-	1.631	1.299	+/-	0.186	0.421	+/-	0.066	0.022	+/-	0.001	0.010	+/-	0.001	0.136	+/-	0.012	0.065	+/-	0.005	0.081	+/-	0.004	0.020	+/-	0.002
9 state model coarse grained 2 state	State 1			State 2
D, µm²/s	0.123	+/-	0.003	3.862	+/-	0.050
Occupancy	0.576	+/-	0.008	0.424	+/-	0.008
Dwell time, s	0.111	+/-	0.004	0.076	+/-	0.002

[truncated: 18 more sheets: Tab 10, Tab 11, Tab 12, Tab 13, Tab 14, Tab 15, Tab 16, Tab 17, Tab 18, Tab 19, Tab 20, Tab 21, Tab 22, Tab 23, Tab 24, Tab 25, Tab 26, Tab 27]
